# Supplementary material for: Individual Identification with Short Tandem Repeat Analysis and Collection of Secondary Information Using Microbiome Analysis
Source: Genes (Basel). 2021 Dec 29;13(1):85. doi: 10.3390/genes13010085 (PMC8774430; doi:10.3390/genes13010085)
Supplement: Supplementary file 1 [file genes-13-00085-s001.zip]

Archive with 1 entries (1 files):
- genes-1533103-supplementary.xlsx
