# Supplementary material for: Individual Identification with Short Tandem Repeat Analysis and Collection of Secondary Information Using Microbiome Analysis
Source: Genes (Basel). 2021 Dec 29;13(1):85. doi: 10.3390/genes13010085 (PMC8774430; doi:10.3390/genes13010085)
Supplement: Supplementary file 1 [file genes-13-00085-s001.zip › genes-1533103-supplementary.xlsx]

## Sheet: Supplement 1
Table S1. Survey and results
Age		20~24	10
Living	Drugs	Antibiotic	0
		None	10
	Housemate	Alone	6
		with 1	2
		with 4	2
	Plants	YES	2
		NO	8
Oral	Oral disease	Decay	3
		None	7
	Brushing teeth	1 time/day	0
		2 time/day	3
		3 time/day	7
		over 4 time/day	0
		None	0
Skin & Hand	Skin disease	Lichen simplex chronicus	1
		Atopic Dermatitis	1
		None	8
	Hand sanitization	1 time/day	0
		2 time/day	0
		3 time/day	5
		4 time/day	4
		over 5 time/day	0
		None	1
	Hand wash	1 time/day	0
		2 time/day	2
		3 time/day	3
		4 time/day	2
		over 5 time/day	3
		None	0
Mobile Phone	Mobile phone sanitization	1 time/day	3
		2 time/day	2
		3 time/day	0
		4 time/day	0
		over 5 time/day	0
		None	5
	Using Mobile phone	<3	0
		<5	5
		<7	2
		8<	3
	Mobile phone sharing	Almost mine	9
		Contact another	1

## Sheet: Supplement 2
Table S2. Listing of major strains by site using LEfSe, Core Microbiome and reported studies.
( a )	Gargle	LEfSe	Core Microbiome	Reported
		LDA Score	Prevalance	URL
	Streptococcus	6.35	1	[1]
	Veillonella	4.61	0.555556	[2]
	Prevotella	4.82	0.5	[3]
	Neisseria	5.11	0.625	[4]
	Haemophilus	5.21	0.75	[5]
	Porphyromonas	4.28	0.5	[6]
	Rothia	5.81	1	[7]
	Actinomyces	4.66	0.375	[8]
	Campylobacter	3.92	x	[9]
	Tannerella	3.01	x	[10]
( b )	Urine	LEfSe	Core Microbiome	Reported
		LDA score	Prevalance	URL
	Escherichia	5.23	0.4	[11]
	Staphylococcus	4.31	0.3	[11]
	Finegoldia	3.20686	0.6	[12]
	Atopobium	5.55	x	[13]
	Lactobacillus	6.22	x	[14]
	Corynebacterium	4.66	0.4	[15]
	Gardnerella	4.9014	x	[12]
	Prevotella	4.46	0.3	[10]
	Peptoniphilus	3.67809	x	[16]
	Anaerococcus	4.273	x	[17]
( c )	Fingertip	LEfSe	Core Microbiome	Reported
		LDA	Prevalance	URL
	Corynebacterium	x	0.34	[18]
	Streptococcus	x	1	[19]
	Staphylococcus	5.54	0.45	[19]
	Micrococcus	4.13543	x	[19]
	Veillonella	x	x	[19]
	Dermacoccus	3.93487	x	[20]
	Cutibacterium	5.79	0.45	[21]
	Enhydrobacter	4.00195	x	[18]
	Sphingomonas	3.12479	x	[19]
	Lawsonella	4.08443	0.45	[22]
The meaning of 'x' means that there is no result. (a) Gargle (b) Urine (c) Skin (LEfSe : LDA score > 2.00, Core Microbiome : Relative abundance>0.01)
	Supplement material table 2_ Reference (Reported URL)
	1. Palmer Jr, R.J.,; Gordon, S.M.; Cisar, J.O.; Kolenbrander, P.E. Coaggregation-mediated interactions of streptococci and actinomyces detected in initial human dental plaque. J. Bacteriol. 2003, 185, 3400–3409.
	2. Knapp, S.; Brodal, C.; Peterson, J.; Qi, F.; Kreth, J.; Merritt, J. Natural competence is common among clinical isolates of Veillonella parvula and is useful for genetic manipulation of this key member of the oral microbiome. Front. Cell. Infect. Microbiol. 2017, 7, 139.
	3. Aas, J.A.; Paster, B.J.; Stokes, L.N.; Olsen, I.; Dewhirst, F.E. Defining the normal bacterial flora of the oral cavity. J. Clin. Microbiol. 2005, 43, 5721–5732.
	4. Rosier, B.; Buetas, E.; Moya-Gonzalvez, E.; Artacho, A.; Mira, A. Nitrate as a potential prebiotic for the oral microbiome. Sci. Rep. 2020, 10, 12895.
	5. Chen, H.; Jiang, W. Application of high-throughput sequencing in understanding human oral microbiome related with health and disease. Front. Microbiol. 2014, 5, 508.
	6. Ge, X.; Rodriguez, R.; Trinh, M.; Gunsolley, J.; Xu, P. Oral microbiome of deep and shallow dental pockets in chronic periodontitis. PLoS ONE 2013, 8, e65520.
	7. Mougeot, J.-L.C.; Beckman, M.F.; Langdon, H.C.; Brennan, M.T.; Bahrani Mougeot, F. Oral Microbiome Signatures in Hematological Cancers Reveal Predominance of Actinomyces and Rothia Species. J. Clin. Med. 2020, 9, 4068.
	8. Liu, B.; Faller, L.L.; Klitgord, N.; Mazumdar, V.; Ghodsi, M.; Sommer, D.D.; Gibbons, T.R.; Treangen, T.J.; Chang, Y.-C.; Li, S. Deep sequencing of the oral microbiome reveals signatures of periodontal disease. PLoS ONE 2012, 7, e37919.
	9. Macuch, P.; Tanner, A. Campylobacter species in health, gingivitis, and periodontitis. J. Dent. Res. 2000, 79, 785–792.
	10. Beall, C.J.; Campbell, A.G.; Griffen, A.L.; Podar, M.; Leys, E.J. Genomics of the uncultivated, periodontitis-associated bacterium Tannerella sp. BU045 (Oral taxon 808). mSystems 2018, 3, e00018-18.
	11. Fouts, D.E.; Pieper, R.; Szpakowski, S.; Pohl, H.; Knoblach, S.; Suh, M.-J.; Huang, S.-T.; Ljungberg, I.; Sprague, B.M.; Lucas, S.K. Integrated next-generation sequencing of 16S rDNA and metaproteomics differentiate the healthy urine microbiome from asymptomatic bacteriuria in neuropathic bladder associated with spinal cord injury. J. Transl. Med. 2012, 10, 174.
	12. Siddiqui, H.; Lagesen, K.; Nederbragt, A.J.; Jeansson, S.L.; Jakobsen, K.S. Alterations of microbiota in urine from women with interstitial cystitis. BMC Microbiol. 2012, 12, 205.
	13. Wolfe, A.J.; Toh, E.; Shibata, N.; Rong, R.; Kenton, K.; FitzGerald, M.; Mueller, E.R.; Schreckenberger, P.; Dong, Q.; Nelson, D.E. Evidence of uncultivated bacteria in the adult female bladder. J. Clin. Microbiol. 2012, 50, 1376–1383.
	14. Groah, S.L.; Pérez-Losada, M.; Caldovic, L.; Ljungberg, I.H.; Sprague, B.M.; Castro-Nallar, E.; Chandel, N.J.; Hsieh, M.H.; Pohl, H.G. Redefining healthy urine: A cross-sectional exploratory metagenomic study of people with and without bladder dysfunction. J. Urol. 2016, 196, 579–587.
	15. Pohl, H.G.; Groah, S.L.; Pérez-Losada, M.; Ljungberg, I.; Sprague, B.M.; Chandal, N.; Caldovic, L.; Hsieh, M. The urine microbiome of healthy men and women differs by urine collection method. Int. Neurourol. J. 2020, 24, 41.
	16. Hilt, E.E.; McKinley, K.; Pearce, M.M.; Rosenfeld, A.B.; Zilliox, M.J.; Mueller, E.R.; Brubaker, L.; Gai, X.; Wolfe, A.J.; Schreckenberger, P.C. Urine is not sterile: Use of enhanced urine culture techniques to detect resident bacterial flora in the adult female bladder. J. Clin. Microbiol. 2014, 52, 871–876.
	17. Pearce, M.M.; Hilt, E.E.; Rosenfeld, A.B.; Zilliox, M.J.; Thomas-White, K.; Fok, C.; Kliethermes, S.; Schreckenberger, P.C.; Brubaker, L.; Gai, X. The female urinary microbiome: A comparison of women with and without urgency urinary incontinence. mBio 2014, 5, e01283-14.
	18. Cogen, A.; Nizet, V.; Gallo, R. Skin microbiota: A source of disease or defence? Br. J. Dermatol. 2008, 158, 442–455.
	19. Kong, H.H.; Oh, J.; Deming, C.; Conlan, S.; Grice, E.A.; Beatson, M.A.; Nomicos, E.; Polley, E.C.; Komarow, H.D.; Murray, P.R. Temporal shifts in the skin microbiome associated with disease flares and treatment in children with atopic dermatitis. Genome Res. 2012, 22, 850–859.
	20. Zeeuwen, P.L.; Boekhorst, J.; van den Bogaard, E.H.; de Koning, H.D.; van de Kerkhof, P.M.; Saulnier, D.M.; van Swam, I.I.; van Hijum, S.A.; Kleerebezem, M.; Schalkwijk, J. Microbiome dynamics of human epidermis following skin barrier disruption. Genome Biol. 2012, 13, R101.
	21. Scholz, C.F.; Kilian, M. The natural history of cutaneous propionibacteria, and reclassification of selected species within the genus Propionibacterium to the proposed novel genera Acidipropionibacterium gen. nov., Cutibacterium gen. nov. and Pseudopropionibacterium gen. nov. Int. J. Syst. Evol. Microbiol. 2016, 66, 4422–4432.
	22. AlQattan, H.; Edris, S.; A Abulfaraj, A.; ALbiheyri, R.; Tollbah, L.; Bahieldin, A.; Zimmo, S.; Al-Hindi, R. Microbiome Signature and Diversity Profiling of Normal Skin of Human in Saudi Arabia. Jundishapur J. Microbiol. 2021, 14, e113355.

## Sheet: Supplement 3
Table S3. Sample discrimination result using a random microbial panel.
( a )			No. 2	No. 7	No. 12	No. 13	No. 20	No. 21	No. 34	No. 44
	Gargle	Streptococcus	O	O	O	O	O	O	O	O
		Veillonella	O	O	O	O	O	O	O	O
		Prevotella	O	O	O	O	O	O	O	O
		Neisseria	O	O	O	O	O	O	O	O
		Haemophilus	O	O	O	O	O	O	O	O
		Porphyromonas	O	O	O	O	O	O	O	O
		Rothia	O	O	O	O	O	O	O	O
		Actinomyces	O	O	O	O	O	O	O	O
		Campylobacter	O	O	O	O	O	O	O	O
		Tannerella	O	O	O	O	O	O	O	O
	Accurates (%)		100	100	100	100	100	100	100	100
	Average		100
( b )			No. 2	No. 7	No. 12	No. 13	No. 20	No. 21	No. 25	No. 34	No. 38	No. 44
	Urine	Escherichia	X	O	O	O	O	X	X	O	X	O
		Staphylococcus	X	O	O	X	O	X	O	O	X	O
		Finegoldia	O	O	X	O	O	O	O	O	O	O
		Atopobium	O	O	X	X	O	O	X	X	X	O
		Lactobacillus	O	O	O	O	O	O	O	O	O	O
		Corynebacterium	X	O	X	X	O	O	O	O	X	O
		Gardnerella	O	X	X	X	O	O	O	X	X	O
		Campylobacter	X	O	X	X	O	O	O	X	O	O
		Peptoniphilus	O	O	X	O	O	O	O	X	X	O
		Anaerococcus	X	X	O	X	O	O	O	O	X	O
	Accurates(%)		50	80	40	40	100	80	80	60	30	100
	Average		66
( c )			No. 2	No. 7	No. 12	No. 13	No. 20	No. 25	No. 34	No. 38	No. 44
	Fingertip	Corynebacterium	O	O	O	O	O	O	O	O	O
		Streptococcus	O	O	O	O	O	O	O	O	O
		Staphylococcus	O	O	O	O	O	O	O	O	O
		Micrococcus	O	O	X	O	O	O	O	X	X
		Veillonella	O	O	O	O	X	X	O	O	O
		Dermacoccus	O	O	X	O	X	O	X	O	O
		Cutibacterium	O	O	O	O	O	O	O	O	O
		Enhydrobacter	O	O	X	O	O	O	O	O	X
		Sphingomonas	O	O	X	O	X	O	O	X	O
		Lawsonella	O	O	O	O	O	O	O	X	O
	Accurates(%)		100	100	60	100	70	90	90	70	80
	Average		84.4
( d )			No. 2	No.12	No. 13	No. 20	No.25	No. 34	No. 38	No. 44
	Mobile phone	Corynebacterium	O	X	O	O	O	O	O	O
		Streptococcus	O	X	O	O	X	O	O	O
		Staphylococcus	O	X	O	O	X	O	O	O
		Micrococcus	O	X	X	O	X	X	O	O
		Veillonella	O	X	O	O	X	O	O	O
		Dermacoccus	O	X	X	O	X	X	O	X
		Cutibacterium	O	X	O	O	O	O	O	O
		Enhydrobacter	O	X	X	O	X	X	X	X
		Sphingomonas	O	X	X	O	X	O	O	O
		Lawsonella	X	X	X	O	X	X	X	O
	Accurates(%)		90	0	50	100	20	60	80	80
	Average		60
(a) Gargle results (b) Urine (c) Skin (Fingertip) (d) Skin (Mobile phone)
